# Supplementary material for: Effectiveness of Specific Professional Training in Male Elite Adolescent Team Handball Players
Source: Sports (Basel). 2025 Jun 19;13(6):193. doi: 10.3390/sports13060193 (PMC12197132; doi:10.3390/sports13060193)
Supplement: Supplementary file 1 [file sports-13-00193-s001.zip]

Archive with 1 entries (1 files):
- sports-3658754-supplementary.xlsx
