# Supplementary material for: Effectiveness of Specific Professional Training in Male Elite Adolescent Team Handball Players
Source: Sports (Basel). 2025 Jun 19;13(6):193. doi: 10.3390/sports13060193 (PMC12197132; doi:10.3390/sports13060193)
Supplement: Supplementary file 1 [file sports-13-00193-s001.zip › sports-3658754-supplementary.xlsx]

## Sheet: Table S1
Pre-Test
under-19	P1	P2	P3	P4	P5	P6	P7	P8	P9	under-17	P1	P2	P3	P4	P5	P6	P7	P8	P9
VO2_peak	78.31	76.31	79.95	79.91	82.25	63.66	61.78	65.78	77.49	VO2_peak	68.94	76.72	59.36	63.04	64.33	75.33	77.3	64.19	71.53
HR_peak	196	186	191	191	199	197	189	186	189	HR_peak	201	189	191	172	198	198	189	202	188
10m	1.76	1.84	1.71	1.86	1.92	1.78	1.73	1.72	1.69	10m	1.79	1.81	1.83	1.83	1.9	1.83	1.74	1.62	1.63
20m	1.58	1.67	1.89	1.71	1.88	1.8	1.73	1.77	1.74	20m	1.69	1.79	1.87	1.96	1.88	1.9	1.69	1.63	1.66
Defense	5.47182	5.663	5.39	5.224	5.63727	5.57818	5.64636	5.505	5.382	Defense	5.32091	5.35818	5.436	5.13889	5.56636	5.191	5.44636	5.31182	5.37545
Offense	5.95636	6.00909	5.59727	5.867	5.80364	6.47182	6.21091	5.57818	5.744	Offense	5.90455	5.89364	5.52636	5.79091	5.583	6.12	5.74636	5.484	5.75182
jump height	0.334345	0.435426	0.383257	0.378528	0.320994	0.27865	0.33367	0.20739	0.245871	jump height	0.374657	0.450289	0.472818	0.358208	0.380914	0.275123	0.288441	0.340959	0.472859
ball velocity	26.7774	23.7925	25.6132	24.2224	24.199	23.584	24.2245	23.2076	22.5433	ball velocity	23.8533	23.6795	25.7834	24.7232	25.0981	22.5221	27.0034	24.0941	23.83
body mass	81	77	77	88	75	71	84	78	69	body mass	85.3	76.6	75.1	89.5	79.6	72.1	86	81.4	70.2
body height	179	186	179	185	187	183	187	178	178	body height	179.3	186.2	179.5	185	188	183.5	187.2	180	179
Post-Test
under-19	P1	P2	P3	P4	P5	P6	P7	P8	P9	under-17	P1	P2	P3	P4	P5	P6	P7	P8	P9
VO2_peak	54.21	70.42	76.45	51.9	67.38	59.22	72.87	78.71	62.35	VO2_peak	56.7	69.99	86.73	58.31	64.47	75.26	74.92	81.27	72.43
HR_peak	191	189	189	187	204	201	189	196	192	HR_peak	191	189	189	187	204	203	187	194	189
10m	1.83	1.79	1.79	1.88	1.9	1.82	1.86	1.87	1.99	10m	1.8	1.79	1.77	1.87	1.82	1.94	1.93	1.75	1.88
20m	1.81	1.84	1.68	1.8	1.94	1.83	1.97	1.88	1.98	20m	1.82	1.84	1.62	1.64	1.68	1.53	1.91	1.74	1.89
Defense	5.65455	5.828	5.61818	5.75727	6.09091	5.66818	5.94	5.59091	5.80727	Defense	5.45091	5.435	5.218	5.27	5.51364	5.37	5.76818	5.29091	5.34727
Offense	5.87	6.04	6.14091	6.141	6.549	5.947	6.1	5.551	5.99273	Offense	5.49455	5.624	5.547	5.59455	5.781	5.51364	5.72636	5.57	5.626
jump height	0.37662	0.278527	0.301182	0.259559	0.27596	0.233332	0.34955	0.311245	0.202967	jump height	0.41031	0.291473	0.369694	0.36579	0.353589	0.238785	0.38507	0.372177	0.3893
ball velocity	25.0838	25.7216	25.0579	22.5232	21.7654	24.5595	20.8357	22.2909	23.1054	ball velocity	26.7662	26.0369	26.1491	24.3749	23.3292	25.9319	22.2228	24.8856	23.7175
body mass	84.7	79	72.8	89.9	51	86.8	57.8	56.2	65.7	body mass	88.2	82.5	74.4	94.9	55.6	87.3	62.1	61.5	67.1
body height	190.5	178	180	190.5	172	181.5	182.5	179	179.5	body height	190.5	178	180	190.5	172	183	182.5	179	179.5
